# Supplementary material for: Determination of blood dexmedetomidine in dried blood spots by LC-MS/MS to screen therapeutic levels in paediatric patients
Source: PLoS One. 2019 Jan 14;14(1):e0210391. doi: 10.1371/journal.pone.0210391 (PMC6331108; doi:10.1371/journal.pone.0210391)
Supplement: S1 File — Document contains the data and the statistics shown in the present manuscript. (XLSX) [file pone.0210391.s001.xlsx]

## Sheet: HAEMATOCRIT EFFECT
Haematocrit effect
HTC 25	HTC 30	HTC 35	HCTC 40	HTC 45
621.719	670.127	757.235	752.685	769.761
619.269	686.43	751.362	751.588	755.805
614.842	706.396	743.023	754.997	767.563
618.61	687.651	750.54	753.09	764.376	MEAN
3.48554	18.1653	7.14157	1.74021	7.50391	STANDARD DEVIATIONS
0.563447	2.64165	0.951524	0.231076	0.981703	COEFFICIENT OF VARIATION (%)
17.5187	8.3132	-0.072	-0.412	-1.91684	PRECISION (%)

## Sheet: MATRIX EFFECT
BLANK SAMPLES DXM				BLANK SAMPLES IS
LQC	MQC	HQC		LQC	MQC	HQC
10.618	58.478	109.039		186.316	203.203	194.589
13.698	62.245	102.883		179.865	197.809	202.183
12.999	59.897	116.587		179.835	196.176	186.48
12.313	59.505	109.561		182.873	186.862	183.854
SOL SAMPLES DXM				SOL SAMPLES IS
LQC	MQC	HQC		LQC	MQC	HQC
9.678	65.96	103.855		224.464	214.716	214.063
9.484	63.226	116.887		223.503	233.03	210.838
10.229	59.256	108.515		226.507	216.68	214.709
9.789	65.896	108.879		207.299	243.94	221.059
DXM/IS (BLANK SAMPLES)				DXM/IS (SOLUTION)
LQC	MQC	HQC		LQC	MQC	HQC
0.0569892	0.287781	0.560355		0.043116	0.307196	0.485161
0.0761571	0.314672	0.508861		0.0424334	0.271321	0.554392
0.0722829	0.305323	0.625198		0.0451598	0.273472	0.505405
0.0673309	0.318444	0.595913		0.0472216	0.270132	0.492534
NORMALISED MATRIX FACTOR (FMN)
LQC	MQC	HQC
1.32176	0.936798	1.15499
1.79474	1.15978	0.917871
1.60061	1.11647	1.23702
1.42585	1.17884	1.20989
1.53574	1.09797	1.12994	MEAN
0.207487	0.110573	0.145442	STANDARD DEVIATIONS
13.5106	10.0707	12.8716	COEFFICIENT OF VARIATION (%)

## Sheet: LINEARITY
DAY 1
Cal 1	Cal 2	Cal 3	Cal 4	Cal 5	Cal 6	Cal 7
48.9	271.2	531.4	846	958.2	1300.2	2034.1
50.3	231.2	574.1	830.4	991	1347.4	2026.1
49.6	251.2	552.75	838.2	974.6	1323.8	2030.1	MEAN
0.989949	28.2843	30.1935	11.0309	23.1931	33.3754	5.65685	STANDARD DEVIATIONS
1.99587	11.2597	5.46241	1.31602	2.37976	2.52118	0.278649	COEFFICIENT OF VARIATION
DAY 2
Cal 1	Cal 2	Cal 3	Cal 4	Cal 5	Cal 6	Cal 7
49.2	249.9	568.8	776	920.5	1395.1	2104.9
49.3	264.9	499.9	830.2	1006.7	1391	2100.9
49.25	257.4	534.35	803.1	963.6	1393.05	2102.9	MEAN
0.0707107	10.6066	48.7197	38.3252	60.9526	2.89914	2.82843	STANDARD DEVIATIONS
0.143575	4.12067	9.11756	4.77216	6.32551	0.208114	0.134501	COEFFICIENT OF VARIATION (%)
DAY 3
Cal 1	Cal 2	Cal 3	Cal 4	Cal 5	Cal 6	Cal 7
49.6	258.7	487.7	843.3	956.4	1440.2	1987.6
51.3	242.9	498.5	756.8	866.4	1666.9	2216.3
50.45	250.8	493.1	800.05	911.4	1553.55	2101.95	MEAN
1.20208	11.1723	7.63675	61.1647	63.6396	160.301	161.715	STANDARD DEVIATIONS
2.38272	4.45466	1.54872	7.64511	6.98262	10.3184	7.69359	COEFFICIENT OF VARIATION (%)
DAYS 1, 2 AND 3
Cal 1	Cal 2	Cal 3	Cal 4	Cal 5	Cal 6	Cal 7
49.6	251.2	552.75	838.2	974.6	1323.8	2030.1
49.25	257.4	534.35	803.1	963.6	1393.05	2102.9
50.45	250.8	493.1	800.05	911.4	1553.55	2101.95
49.7667	253.133	526.733	813.783	949.867	1423.47	2078.32	MEAN
0.617117	4.6669	29.1682	2.15668	36.911	113.491	0.671751	STANDARD DEVIATIONS
1.24002	1.84365	5.53756	0.265018	3.88591	7.97283	0.0323219	COEFFICIENT OF VARIATION (%)

## Sheet: LLQ
LIMIT OF QUANTIFICATION
DAY 1			DAY 2			DAY 3
54.5			55.8			53.7
53.7			53.5			45.1
45.8			47			52.1
44			48.5			46.8
50.6			50			52.5
49.72	MEAN		50.96	MEAN		50.04	MEAN
4.67835	STANDARD DEVIATIONS		3.62395	STANDARD DEVIATIONS		3.82727	STANDARD DEVIATIONS
9.4094	COEFFICIENT OF VARIATION (%)		7.11136	COEFFICIENT OF VARIATION (%)		7.64842	COEFFICIENT OF VARIATION (%)

## Sheet: INTRA-DAY
INTRA-DAY TEST
	LQC	MQC	HQC
DAY 1	145.6	894.2	1396.01
	139.4	834.4	1535.5
	142.7	784	1425.62
	160.2	959.01	1382.1
	141.1	779.4	1483.13
DAY 2	150.6	810.6	1532.32
		920.6	1511.61
	147.4	1017	1778.01
	148.9	1010.4	1837
DAY 3	139.9	1022.1	1799.9
	164.9	871.6	1681.81
	160.7	870.3	1531.4
	150.2	896.6	1450.41
	149.3	897.709	1564.99	MEAN
	8.57724	84.9775	156.888	STANDARD DEVIATIONS
	5.74497	9.46604	10.0249	COEFFICIENT OF VARIATION (%)

## Sheet: INTER-DAY
INTER-DAY TEST
DAY 1	LQC	MQC	HQC
	131.7	899.2	1413.9
	144.1	837.9	1567.5
	145.4	822.1	1444.8
	138	837.1	1394
	147.6	793.8	1543.4
	141.36	838.02	1472.72	MEAN
	6.46862	38.5769	78.1266	STANDARD DEVIATIONS
	4.57599	4.60334	5.30492	COEFFICIENT OF VARIATION (%)
DAY 2	LQC	MQC	HQC
	137.2	1015.9	1819.1
	153.2	1033.2	1812.2
	172.2	984.9	1814
	168.1	1025.3
	168.3	1033.1	1814.6
	159.8	1018.48	1814.97	MEAN
	14.5707	20.0699	2.933	STANDARD DEVIATIONS
	9.11808	1.97058	0.1616	COEFFICIENT OF VARIATION (%)
DAY 3	LQC	MQC	HQC
	165.5	1001.5	1738.8
	171.9	858.9	1626.8
	171.1	870.3	1531.4
	150.12	896.6	1450.4
	141.1	899.5	1576.4
	159.944	905.36	1584.76	MEAN
	13.692	56.4396	107.779	STANDARD DEVIATIONS
	8.56047	6.23394	6.80098	COEFFICIENT OF VARIATION (%)

## Sheet: STABILITY
STABILITY TEST
	LQC	MQC	HQC
Short-term	152.31	1049.01	1654.6
	162.9	1016.62	1735.41
	141.01	1018.11	1751.31
	152.073	1027.91	1713.77	MEAN
	10.9469	18.2854	51.8586	STANDARD DEVIATIONS
	7.19845	1.77889	3.02599	COEFFICIENT OF VARIATION (%)
	LQC	MQC	HQC
Autosampler	139.12	967.3	1720.9
	152.7	975.72	1784.52
	130.91	902.5	1638.52
	140.91	948.507	1714.65	MEAN
	11.0047	40.0647	73.2006	STANDARD DEVIATIONS
	7.80976	4.22398	4.26914	COEFFICIENT OF VARIATION (%)
	LQC	MQC	HQC
5 Day at 25 °C	147.259	921.167	1651.5
	150.196	894.156	1385.62
		898.664	1652.59
	148.727	904.662	1563.24	MEAN
	2.07677	14.4701	153.822	STANDARD DEVIATIONS
	1.39636	1.5995	9.83993	COEFFICIENT OF VARIATION (%)
	LQC	MQC	HQC
187 Days at -80 °C	152.185	928.566	1541.37
	138.395	892.658	1427.74
	150.332	829.233	1574.6
	146.971	883.486	1514.57	MEAN
	7.48431	50.2977	77.0067	STANDARD DEVIATIONS
	5.09239	5.6931	5.08439	COEFFICIENT OF VARIATION (%)
	LQC	MQC	HQC
40 °C for 24 hours	160.604	919.638	1591.86
	149.063	959.92	1582.24
	147.435	900.227	1565.4
	152.367	926.595	1579.83	MEAN
	7.17946	30.4485	13.3924	STANDARD DEVIATIONS
	4.71194	3.28607	0.847713	COEFFICIENT OF VARIATION (%)
	LQC	MQC	HQC
Exposition ot light at 25 °C for 24 hours	164.804	990.857	1763.55
for 24 hours	157.064	903.384	1557.54
	155.401	979.421	1614.61
	159.09	957.887	1645.23	MEAN
	5.01813	47.5464	106.364	STANDARD DEVIATIONS
	3.15428	4.96367	6.46498	COEFFICIENT OF VARIATION (%)

## Sheet: RECOVERY
RECOVERY
DXM (BSOL)						RECOVERY DXM
LQC	MQC	HQC				LQC	MQC	HQC
46.265	284.44	424.354				94.6148	95.414	102.213
49.275	301.388	416.023
46.755	247.707	388.187				RECOVERY IS
45.034	234.286	402.865				88.881
46.8322	266.955	407.857	MEAN
1.78218	31.2469	15.8184	STANDARD DEVIATIONS
3.80545	11.7049	3.87841	COEFFICIENT OF VARIATION (%)
DXM (DBS)
LQC	MQC	HQC
43.734	228.335	402.977
47.796	253.254	442.806
43.371	292.04	434.133
42.34	245.222	387.622
44.3103	254.713	416.885	MEAN
2.39768	26.9649	25.9432	STANDARD DEVIATIONS
5.41112	10.5864	6.22311	COEFFICIENT OF VARIATION (%)
IS (BSOL)	IS (DBS)
197.753	182.125
179.865	182.299
179.835	188.846
182.873	208.739
243.203	167.496
242.099	181.615
206.776	169.008
196.862	167.286
194.589	169.875
202.183	151.379
166.48	179.037
183.854	164.438
198.031	176.012	MEAN
23.6966	14.5519	STANDARD DEVIATIONS
11.9661	8.26756	COEFFICIENT OF VARIATION (%)

## Sheet: pk patients
RAW DATA
Patient	Sample time (min)	DXM concentration (pg/mL)
1	20	355.8
	45	356.1
	60	244.6
	120	170.6
2	20	452.1
	30	676.9
	45	578.2
	60	302.4
3	20	868
	30	621.8
	300	263
	420	77
4	5	635.55
	420	408.37
	600	323.63
	720	96.9
5	15	634.2
	30	531.9
	45	141.1
	90	87.8
6	10	363.7
	90	289
	120	84.6
	600	76.53
Pharmacokinetic profile
Time				Mean
5	635.55			635.55
10	363.7			363.7
15	634.2			634.2
20	355.8	452.1	868	558.633
30	676.9	621.8	531.9	610.2
45	356.1	578.2	141.1	358.467
60	244.6	302.4		273.5
90	87.8	289		188.4
120	170.6	84.6		127.6
300	263			263
420	77	408.37		242.685
600	323.63	76.53		200.08
720	96.9			96.9
